# Supplementary material for: Assessing the Application of Physiologically Based Pharmacokinetic Models in Acute Chemical Incidents
Source: J Xenobiot. 2025 Mar 11;15(2):42. doi: 10.3390/jox15020042 (PMC11932312; doi:10.3390/jox15020042)
Supplement: Supplementary file 1 [file jox-15-00042-s001.zip]

Archive with 1 entries (1 files):
- jox-3379812-supplementary.pdf
